# Supplementary material for: Transcriptional cellular responses in midgut tissue of Aedes aegypti larvae following intoxication with Cry11Aa toxin from Bacillus thuringiensis
Source: BMC Genomics. 2015 Dec 9;16:1042. doi: 10.1186/s12864-015-2240-7 (PMC4673840; doi:10.1186/s12864-015-2240-7)
Supplement: Additional file 5: Figure S1. — RNAseq and log2 transformed RT-qPCR fold changes. Data is presented for RNAseq and RT-qPCR at 3, 6, 9, and 12 h of an LC50 Cry11Aa treatment. Also shown are RT-qPCR values for 9 and 12 h of unexposed larvae or Cry11Aa non-toxic mutants treatments. All log2 fold changes are referred to control larvae at the start of respective treatment. Panel A and B show genes with high correlation between RNAseq data and RT-qPCR of Cry11Aa. Panel C shows the three genes with low or no positive correlation between these data. (ZIP 779 kb) [file 12864_2015_2240_MOESM5_ESM.zip]

Archive with 3 entries (3 files):
- figS1A.tif
- figS1-B.tif
- figS1-C.tif
